# Supplementary material for: Seasonal variability in the persistence of dissolved environmental DNA (eDNA) in a marine system: The role of microbial nutrient limitation
Source: PLoS One. 2018 Feb 23;13(2):e0192409. doi: 10.1371/journal.pone.0192409 (PMC5825020; doi:10.1371/journal.pone.0192409)
Supplement: S3 File — Files containing all of the raw data used in the manuscript. (ZIP) [file pone.0192409.s003.zip]

Archive with 49 entries (48 files):
- ATP Turnover #Fig. 5C.csv
- __MACOSX/
- __MACOSX/._ATP Turnover #Fig. 5C.csv
- ATP Uptake #Fig. 5D.csv
- __MACOSX/._ATP Uptake #Fig. 5D.csv
- DNA Turnover #Fig. 5E.csv
- __MACOSX/._DNA Turnover #Fig. 5E.csv
- DNA Uptake #Fig. 5F.csv
- __MACOSX/._DNA Uptake #Fig. 5F.csv
- Fig. 1A.csv
- __MACOSX/._Fig. 1A.csv
- Fig. 1B.csv
- __MACOSX/._Fig. 1B.csv
- Fig. 1C.csv
- __MACOSX/._Fig. 1C.csv
- Fig. 1D.csv
- __MACOSX/._Fig. 1D.csv
- Fig. 4A.csv
- __MACOSX/._Fig. 4A.csv
- Fig. 4B.csv
- __MACOSX/._Fig. 4B.csv
- Fig. 4C.csv
- __MACOSX/._Fig. 4C.csv
- Fig. 4D.csv
- __MACOSX/._Fig. 4D.csv
- Fig. 4E.csv
- __MACOSX/._Fig. 4E.csv
- Fig. 4F.csv
- __MACOSX/._Fig. 4F.csv
- Fig3bap.csv
- __MACOSX/._Fig3bap.csv
- Fig3chl.csv
- __MACOSX/._Fig3chl.csv
- Fig3din.csv
- __MACOSX/._Fig3din.csv
- Fig3oxy.csv
- __MACOSX/._Fig3oxy.csv
- Fig3pho.csv
- __MACOSX/._Fig3pho.csv
- Fig3sal.csv
- __MACOSX/._Fig3sal.csv
- Fig3temp.csv
- __MACOSX/._Fig3temp.csv
- Leu Uptake #Fig. 5B.csv
- __MACOSX/._Leu Uptake #Fig. 5B.csv
- Phosphate Turnover #Fig. 5A.csv
- __MACOSX/._Phosphate Turnover #Fig. 5A.csv
- PLSDNAturnover #Fig.6.csv
- __MACOSX/._PLSDNAturnover #Fig.6.csv
